# Supplementary material for: Silent Outbreaks of Candida duobushaemulonii in a Pediatric Ward in Brazil
Source: Antibiotics (Basel). 2026 Feb 25;15(3):237. doi: 10.3390/antibiotics15030237 (PMC13023860; doi:10.3390/antibiotics15030237)
Supplement: Supplementary file 1 [file antibiotics-15-00237-s001.zip]

Archive with 1 entries (1 files):
- antibiotics-4153765-supplementary.pdf
